# Supplementary material for: A Cost-Effective Reference-Less Semiconductor Ion Sensor with Anodic Aluminum Oxide Film
Source: Sensors (Basel). 2025 Nov 1;25(21):6690. doi: 10.3390/s25216690 (PMC12609522; doi:10.3390/s25216690)
Supplement: Supplementary file 1 [file sensors-25-06690-s001.zip]

Archive with 1 entries (1 files):
- sensors-3935010-supplementary.pdf
